# Supplementary material for: Ten simple rules for optimal and careful use of generative AI in science
Source: PLoS Comput Biol. 2025 Oct 28;21(10):e1013588. doi: 10.1371/journal.pcbi.1013588 (PMC12561928; doi:10.1371/journal.pcbi.1013588)
Supplement: S1 Table — (XLSX) [file pcbi.1013588.s001.xlsx]

## Sheet: Policies and Guidelines
Institution type	Institution	Country/Region	Link
Assosiation	International Association of Scientific, Technical & Medical Publishers	17 Countries	https://stm-assoc.org/wp-content/uploads/STM-GENERATIVE-AI-PAPER-2023.pdf
Educational	Peel District School Board	Canada	https://www.peelschools.org/documents/d4d0b5af-038f-44c8-920b-c7efeb9f2f74/7.4%20Artificial%20Intelligence%20and%20Plagiarism.pdf
Educational	New York City Public Schools	USA	https://www.edweek.org/technology/180-degree-turn-nyc-schools-goes-from-banning-chatgpt-to-exploring-ais-potential/2023/10
Funding agency	CIHR	Canada	https://www.cihr-irsc.gc.ca/e/53582.html
Funding agency	CIHR-College of Reviewers	Canada	https://cihr-irsc.gc.ca/e/54129.html
Funding agency	Tri-Agency	Canada	https://science.gc.ca/site/science/en/interagency-research-funding/policies-and-guidelines/use-generative-artificial-intelligence-development-and-review-research-proposals/guidance-use-artificial-intelligence-development-and-review-research-grant-proposals/guidance-use-artificial
Funding agency	European Research Council	EU	https://erc.europa.eu/news-events/news/current-position-erc-scientific-council-ai
Funding agency	NH	USA	https://grants.nih.gov/grants/guide/notice-files/NOT-OD-23-149.html
Governmental	Australian Government - OAIC	Australia	https://www.oaic.gov.au/privacy/privacy-guidance-for-organisations-and-government-agencies/guidance-on-privacy-and-the-use-of-commercially-available-ai-products
Governmental	Government of Canada	Canada	https://www.canada.ca/en/government/system/digital-government/digital-government-innovations/responsible-use-ai/guide-use-generative-ai.html
Governmental	Government of Quebec - SCHE	Canada	https://www.cse.gouv.qc.ca/wp-content/uploads/2024/05/50-0566-SU-IA-generative-enseignement-superieur-enjeux-ethiques.pdf
Governmental	European Commission	EU	https://research-and-innovation.ec.europa.eu/news/all-research-and-innovation-news/guidelines-responsible-use-generative-ai-research-developed-european-research-area-forum-2024-03-20_en
Governmental	Ministry of Education, Culture, Sports, Science and Technology (MEXT)	Japan	https://www.mext.go.jp/en/content/20240611-ope_dev03-000036407-1.pdf
Governmental	COUNCIL OF HIGHER EDUCATION	Turkey	https://www.yok.gov.tr/en/Documents/2024/ethics-guide-of-generative-ai-use-in-the-scientific-research-and-publication-process.pdf
Governmental	Bipartisan House AI Task Force- USA Congress	USA	https://www.speaker.gov/wp-content/uploads/2024/12/AI-Task-Force-Report-FINAL.pdf
Governmental	Department of Education	USA	https://www.ed.gov/sites/ed/files/2024-09/Department%20of%20Education%27s%20Response%20to%20M-24-10%20Actions.pdf
Governmental	Department of Energy	USA	https://www.energy.gov/cio/department-energy-generative-artificial-intelligence-reference-guide
Governmental	Homeland Security	USA	https://www.dhs.gov/ai/ensuring-ai-is-used-responsibly
Governmental	The White House	USA	https://www.whitehouse.gov/briefing-room/presidential-actions/2023/10/30/executive-order-on-the-safe-secure-and-trustworthy-development-and-use-of-artificial-intelligence/
Governmental	US Office of Personnel Management	USA	https://www.opm.gov/data/resources/ai-guidance/
Journal	Canadian Medical Association Journal	Canada	https://www.cmaj.ca/content/195/28/E958
Journal	Journal of Obstetrics and Gynaecology Canada	Canada	https://www.jogc.com/article/S1701-2163(23)00167-6/fulltext
Journal	The Journal of Arthroscopic & Related Surgery	North America	https://www.sciencedirect.com/science/article/pii/S0749806323008812
Journal	New England Journal of Medicine	UK	https://ai.nejm.org/about/editorial-policies
Journal	Journal of Systic Fibrosis	USA	https://www.cysticfibrosisjournal.com/content/authorinfo
Journal	Science	USA	https://www.science.org/content/page/science-journals-editorial-policies?adobe_mc=MCMID%3D79730734082570706754102817179663373464%7CMCORGID%3D242B6472541199F70A4C98A6%2540AdobeOrg%7CTS%3D1675352420#:~:text=In%20addition%2C%20a,s%20scientific%20misconduct
Journal	Society for Vascular Surgery	USA	https://vascular.org/vascular-specialists/research/journals/declaration-generative-ai-scientific-writing
Journal	The Spine Journal	USA	https://www.thespinejournalonline.com/content/authorinfo
NGO	European Association of Science Editors	EU	https://ease.org.uk/2024/09/recommendations-on-the-use-of-ai-in-scholarly-communication/
Publisher	CAAA Journals	Canada	https://www.caaa.ca/journals-and-research/caaa-journals-statement-on-the-use-of-generative-ai/
Publisher	SciOpen	China	https://www.sciopen.com/home/menu_show?tab=2&id=1805552313641373698#b2
Publisher	European Respiratory Society	EU	https://publications.ersnet.org/authors/generative-artificial-intelligence
Publisher	Berlin university Publishingh	Germany	https://www.berlin-universities-publishing.de/en/ueber-uns/policies/ki-leitlinie/index.html
Publisher	Radiology Society North Americal	North America	https://pubs.rsna.org/page/policies
Publisher	Frontiers	Switzerland	https://www.frontiersin.org/guidelines/author-guidelines
Publisher	Karger Publishers	Switzerland	https://karger.com/pages/publication-ethics
Publisher	Elsevier	The Netherlands	https://www.elsevier.com/about/policies-and-standards/generative-ai-policies-for-journals#1-for-authors
Publisher	Cambridge University Press	UK	https://www.cambridge.org/core/services/publishing-ethics/authorship-and-contributorship-journals
Publisher	Emerald Publishing	UK	https://www.emeraldgrouppublishing.com/publish-with-us/ethics-integrity/research-publishing-ethics#ai
Publisher	IOP Publishing	UK	https://publishingsupport.iopscience.iop.org/questions/generative-ai-tools/
Publisher	Nature	UK	https://www.nature.com/nature/editorial-policies/ai
Publisher	Oxford Academic	UK	https://academic.oup.com/bjrai/pages/general-instructions
Publisher	Springer-Nature	UK	https://www.nature.com/nature-portfolio/editorial-policies/ai
Publisher	Taylor & Francis	UK	https://authorservices.taylorandfrancis.com/editorial-policies/defining-authorship-research-paper/
Publisher	American Association of Immunologists	USA	https://journals.aai.org/jimmunol/pages/journal_policies
Publisher	Association for Computing Machinery	USA	https://www.acm.org/publications/policies/frequently-asked-questions
Publisher	Academy of Management	USA	https://aom.org/research/publishing-with-aom/aom-artificial-intelligence-policy
Publisher	ACS Publications	USA	https://researcher-resources.acs.org/publish/author_guidelines?coden=esthag#authorship
Publisher	AGU	USA	https://www.agu.org/publications/authors/policies
Publisher	AIMS Press	USA	https://www.aimspress.com/index/news/detail/2631
Publisher	American Association for Cancer Research	USA	https://aacrjournals.org/pages/editorial-policies
Publisher	American Psychological Association	USA	https://www.apa.org/pubs/journals/resources/publishing-policies
Publisher	ASCO Publication	USA	https://ascopubs.org/authors/journal-policies
Publisher	Cell Press	USA	https://www.elsevier.com/about/policies-and-standards/generative-ai-policies-for-journals#1-for-authors
Publisher	IEEE open	USA	https://open.ieee.org/author-guidelines-for-artificial-intelligence-ai-generated-text/
Publisher	IEEE Publications	USA	https://journals.ieeeauthorcenter.ieee.org/become-an-ieee-journal-author/publishing-ethics/guidelines-and-policies/submission-and-peer-review-policies/
Publisher	JAMA Network	USA	https://jamanetwork.com/journals/jama/pages/instructions-for-authors#SecUseofAIinPublicationandResearch
Publisher	Journal of Neurosurgery Publishing Group	USA	https://thejns.org/page/publishing_policies/publishing-policies
Publisher	Maximum Academic Press	USA	https://www.maxapress.com/tp/Publication_Ethics_Statement
Publisher	Optica Publishing Group	USA	https://opg.optica.org/content/author/portal/item/review-general-policies/
Publisher	PNAS	USA	https://www.pnas.org/author-center/editorial-and-journal-policies#editorial-policies
Publisher	Sage Publications	USA	https://us.sagepub.com/en-us/nam/chatgpt-and-generative-ai
Publisher	Seismological Society of America	USA	https://www.seismosoc.org/publications/ai-guidelines/
Publisher	The Lancet	USA	https://www.thelancet.com/pb-assets/Lancet/authors/tldh-info-for-authors-1723037803860.pdf
Publisher	Wiley	USA	https://onlinelibrary.wiley.com/pb-assets/assets/15405885/Generative%20AI%20Policy_September%202023-1695231878293.pdf
University	Melbourne Institute of Technology	Australia	https://library.mit.edu.au/Using_Generative_Artificial_Intelligence
University	University of Adelaide	Australia	https://libguides.adelaide.edu.au/c.php?g=959585&p=6965069
University	University of South Australia	Australia	https://guides.library.unisa.edu.au/c.php?g=965998&p=7018465
University	University of Southern Queensland	Australia	https://usq-qld.libguides.com/artificial-intelligence-students/
University	University od Ottawa	Canada	https://saea-tlss.uottawa.ca/en/course-design/artificial-intelligence-ai
University	McGill University	Canada	https://www.mcgill.ca/gps/students/policies-and-guidelines/guidelines-using-generative-ai-research
University	SGS-University of Toronto	Canada	https://www.sgs.utoronto.ca/about/guidance-on-the-use-of-generative-artificial-intelligence/
University	Simon Fraser University	Canada	https://www.lib.sfu.ca/help/publish/scholarly-publishing/radical-access/ai-theses
University	University of Alberta	Canada	https://guides.library.ualberta.ca/generative-ai
University	University of British Columbia	Canada	https://genai.ubc.ca/guidance/
University	University of Calgary	Canada	https://libguides.ucalgary.ca/c.php?g=733971&p=5278501
University	University of Lethbridge	Canada	https://www.ulethbridge.ca/teachingcentre/understand-ai-policies-affect-you-and-your-teaching
University	University of Manitoba	Canada	https://umanitoba.ca/centre-advancement-teaching-learning/integrity/artificial-intelligence
University	University of Ragina	Canada	https://ctl.uregina.ca/generative-ai-at-the-university-of-regina
University	University of Saskatchewan	Canada	https://libguides.usask.ca/gen_ai/using
University	University of Victoria	Canada	https://libguides.uvic.ca/AI_Tools/AI_Policies_Scholarly_Publishing
University	Memorial Sloan Kettering Cancer Center	Memorial Sloan Kettering Cancer Center	https://libguides.mskcc.org/c.php?g=1019398&p=9982137
University	Ignacio Chávez National Institute of Cardiology	Mexico	https://www.archivoscardiologia.com/seccion.php?id=79&scc=posicionamiento-inteligencia-artificial&?l=en
University	Singapore Management University	Singapore	https://library.smu.edu.sg/topics-insights/disclosure-use-ai-research-manuscripts-how-are-researchers-doing-it
University	Imperial College London	UK	https://www.imperial.ac.uk/admin-services/library/learning-support/generative-ai-guidance/
University	Nottingham Trent University	UK	https://www.ntu.ac.uk/studenthub/news/2023/12/artificial-intelligence-@-ntu
University	Oxford University	UK	https://communications.admin.ox.ac.uk/communications-resources/ai-guidance
University	The University of Edinburgh	UK	https://information-services.ed.ac.uk/computing/comms-and-collab/elm/guidance-for-working-with-generative-ai
University	University of Nottingham	UK	https://xerte.nottingham.ac.uk/play_46905#page1
University	American Institute of Mathematical Sciences	USA	https://www.aimsciences.org/index/GuidelinesforAI
University	Brown Univerity	USA	https://libguides.brown.edu/c.php?g=1338928&p=9868287
University	Harvard University	USA	https://huit.harvard.edu/ai/guidelines
University	MIDAS -University of Michigan	USA	https://midas.umich.edu/research/research-resources/generative-ai-hub/users-guide/
University	MIT	USA	https://news.mit.edu/guidelines-generative-ai
University	Oklahoma State University	USA	https://info.library.okstate.edu/AI/publisher-policies
University	Purdue University	USA	https://guides.lib.purdue.edu/c.php?g=1371380&p=10135076
University	Rockefeller University Press	USA	https://rupress.org/jem/pages/editorial-policies
University	RUSH University	USA	https://library.rush.edu/c.php?g=1362441&p=10077938
University	San José State University	USA	https://libguides.sjsu.edu/plagiarism/ai-and-plagiarism
University	University of Illinois Urbana-Champaing	USA	https://guides.library.illinois.edu/generativeAI/intro
University	University of North Carolina at Chapel Hill	USA	https://provost.unc.edu/generative-ai-usage-guidance-for-the-research-community/
University	University of South Florida	USA	https://guides.lib.usf.edu/c.php?g=1315087&p=9678778
University	University of Virginia	USA	https://guides.lib.virginia.edu/c.php?g=1340987&p=9893368
University	Washington State University	USA	https://libguides.libraries.wsu.edu/c.php?g=1357907&p=10043602
Working group	Committee on Publication Ethics	UK	https://publicationethics.org/guidance/cope-position/authorship-and-ai-tools
Working group	International Committee of Medical Journal Editors	USA	https://www.icmje.org/recommendations/
Working group	World Association of Medical Editors	Worldwide	https://wame.org/page3.php?id=106
Publisher	PLoS	USA	https://journals.plos.org/plosone/s/ethical-publishing-practice#loc-artificial-intelligence-tools-and-technologies
